# Supplementary material for: Synergistic effects of baicalein with cefotaxime against Klebsiella pneumoniae through inhibiting CTX-M-1 gene expression
Source: BMC Microbiol. 2016 Aug 8;16:181. doi: 10.1186/s12866-016-0797-1 (PMC4977660; doi:10.1186/s12866-016-0797-1)
Supplement: Additional file 1: — Table S1-1 for Fig. 2. Effects of interactive concentration baicalein on the growth of K. pneumoniae.(Log10(CFU/mL)). Table S1-2 for Fig. 3. Comparison of ESBL gene percentage among different groups. Table S1-3 for Fig. 4. Effect of baicalein on the mRNA expression of TEM. Table S1-4 for Fig. 5. Effect of baicalein on the mRNA expression of CTX-M-1. Table S1-5 for Fig. 6. Effect of baicalein on the mRNA expression of CTX-M-9. (XLS 22 kb) [file 12866_2016_797_MOESM1_ESM.xls]

## Sheet: Table S1-1,S1-2,S1-3,S1-4,S1-5
Table S1-1 for Figure 2. Effects of interactive concentration baicalein on the growth of K. pneumoniae.(Log10(CFU/mL))										Table S1-3 for Figure 4. Effect of baicalein on the mRNA expression of TEM.
strains No.	Bai(＋)			Bai(－)			P value			groups	strains No.	Bai(＋)			Bai(－)			P value
	mean	standard deviation		mean	standard deviation							mean	standard deviation		mean	standard deviation
30	11.5042	0.0352671		11.4617	0.0300049		0.253			synergy groups	102	0.0244133	0.00401759		0.111506	0.00666925		0.004
80	11.6621	0.116651		11.5511	0.128084		0.184				179	0.0165572	0.00103483		0.115011	0.00290239		0
102	11.301	0.30103		11.2007	0.1738		0.742				210	0.002	0.001		0.026	0.002		0
179	13.7235	0.080949		13.3389	0.438616		0.301				796	0.0420841	0.00140968		0.0931793	0.00103426		0
210	12.2106	0.0572112		12.2367	0.0537906		0.623				826	0.0451445	0.00990372		0.107957	0.0222297		0.014
796	13.3977	0.208048		13.3003	0.279917		0.176				863	0.00699791	0.00387622		0.0370942	0.00421568		0.006
826	11.8845	0.820557		11.2664	1.31396		0.22			non-synergy groups	28	0.00486352	0.00549239		0.0144778	0.00293611		0.143
863	11.6087	0.0270768		11.663	0.0602815		0.177				58	0.035619	0.00609917		0.056584	0.00699929		0.059
											64	0.00698949	0.00104431		0.00294181	0.000564942		0.039
											116	0.079949	0.00611999		0.177735	0.00726482		0.006
											171	0.0298792	0.00294853		0.00925192	0.0022235		0.011
											219	0.00387467	0.00223449		0.0142866	0.00145652		0.004
Table S1-2 for Figure 3. Comparison of ESBL gene percentage among different groups.
gene	synergy group （%）	Non- synergy group （%）		P value
SHV	25(2/8)	0(0/7)		0.467
TEM	75(6/8)	85.7(6/7)		1
CTX-M-1	62.5(5/8)	57.1(4/7)		1
CTX-M-9	62.5(5/8)	57.1(4/7)		1
										Table S1-4 for Figure 5. Effect of baicalein on the mRNA expression of CTX-M-1.
										groups	strains No.	Bai(＋)			Bai(－)			P value
												mean	standard deviation		mean	standard deviation
										synergy groups	30	0.035	0.004		0.175	0.004		0.001
											80	0.038	0.006		0.139	0.006		0.004
											179	0.3296	0.0110819		0.516437	0.0160882		0.006
											796	0.183887	0.00909992		0.419945	0.00637694		0
											826	0.132927	0.011846		0.379618	0.0321159		0.004
										non-synergy groups	90	0.340227	0.00930521		0.21462	0.00463273		0.001
											116	0.369264	0.00432204		0.382116	0.00724182		0.129
											171	0.27219	0.00154384		0.116264	0.00629364		0.001
											219	0.34932	0.0151735		0.486784	0.0019957		0.004
										Table S1-5 for Figure 6. Effect of baicalein on the mRNA expression of CTX-M-9.
										groups	strains No.	Bai(＋)			Bai(－)			P value
												mean	standard deviation		mean	standard deviation
										synergy groups	102	0.177258	0.0562809		0.348105	0.0858015		0.01
											179	0.011698	0.0019257		0.0597087	0.00685623		0.011
											210	0.047	0.003		0.3	0.01		0.001
											796	0.0595329	0.003572		0.145032	0.0155176		0.012
											863	0.126014	0.00205605		0.280152	0.0050267		0.001
										non-synergy groups	28	0.108377	0.00777887		0.291979	0.0117199		0
											58	0.0527736	0.00740504		0.215002	0.000851994		0.001
											64	0.264982	0.00635596		0.247299	0.0227986		0.224
											219	0.163877	0.00784471		0.238504	0.0067098		0.006
